# Supplementary material for: The Inverse Relationship between Influenza Vaccination and Antimicrobial Resistance: An Ecological Analysis of Italian Data
Source: Vaccines (Basel). 2022 Apr 3;10(4):554. doi: 10.3390/vaccines10040554 (PMC9030332; doi:10.3390/vaccines10040554)
Supplement: Supplementary file 1 [file vaccines-10-00554-s001.zip]

Archive with 1 entries (1 files):
- vaccines-1612981-supplementary.pdf
